# Supplementary material for: Ayurveda-based Botanicals as Therapeutic Adjuvants in Paclitaxel-induced Myelosuppression
Source: Front Pharmacol. 2022 Feb 22;13:835616. doi: 10.3389/fphar.2022.835616 (PMC8902067; doi:10.3389/fphar.2022.835616)
Supplement: Supplementary file 1 [file DataSheet1.xlsx]

## Sheet: Sheet 1- Scoring System
Scoring	0	1	2	3
Activity	Normal	Reduced	Only when provoked	Little or none with provocation
Behaviour	Normal	Slow normal on disturbed	Abnormal on disturb and relocation	Abnormal on disturb and no relocation
Fur aspect	Normal	Slightly ruffled or mild fur loss	Ruffled fur and moderate loss fur loss	Ruffled fur, piloerection, and significant fur loss
Huddling/Grouping	Normal or no grouping	Mild grouping or social proximity	Moderate grouping or social proximity	High grouping or social proximity
Posture	Normal	Slightly hunched but moving freely	Hunched with stiff movement	Hunched with little or no movement
Salivation	Normal	Mild drooling	Moderate drooling	Profuse drooling

## Sheet: Sheet 2- Morbidity Score (Each)
MORBIDITY SCORE		Day 0					Day 1					Day 2					Day 3					Day 4					Day 5					Day 6					Day 7					Day 8					Day 9
Dosage Regimen and Experimental Design		ARA/ARH/WSA/WSH					ARA/ARH/WSA/WSH					ARA/ARH/WSA/WSH					ARA/ARH/WSA/WSH					ARA/ARH/WSA/WSH					ARA/ARH/WSA/WSH					ARA/ARH/WSA/WSH					ARA/ARH/WSA/WSH					ARA/ARH/WSA/WSH					ARA/ARH/WSA/WSH
Groups	Animal Code	Activity	Behaviour	Fur Aspect	Huddling	Posture	Activity	Behaviour	Fur Aspect	Huddling	Posture	Activity	Behaviour	Fur Aspect	Huddling	Posture	Activity	Behaviour	Fur Aspect	Huddling	Posture	Activity	Behaviour	Fur Aspect	Huddling	Posture	Activity	Behaviour	Fur Aspect	Huddling	Posture	Activity	Behaviour	Fur Aspect	Huddling	Posture	Activity	Behaviour	Fur Aspect	Huddling	Posture	Activity	Behaviour	Fur Aspect	Huddling	Posture	Activity	Behaviour	Fur Aspect
Vehicle Control	VC/1	0	0	0	0	0	0	0	0	1	0	0	0	0	1	0	0	0	0	1	0	0	0	0	1	0	0	0	0	1	0	0	0	0	1	0	0	0	0	1	0	0	0	0	1	0	0	0	0
	VC/2	0	0	0	0	0	0	0	0	1	0	0	0	0	1	0	0	0	0	1	0	0	0	0	1	0	0	0	0	1	0	0	0	0	1	0	0	0	0	1	0	0	0	0	1	0	0	0	0
	VC/3	0	0	0	0	0	0	0	0	1	0	0	0	0	1	0	0	0	0	1	0	0	0	0	1	0	0	0	0	1	0	0	0	0	1	0	0	0	0	1	0	0	0	0	1	0	0	0	0
	VC/4	0	0	0	0	0	0	0	0	1	0	0	0	0	1	0	0	0	0	1	0	0	0	0	1	0	0	0	0	1	0	0	0	0	1	0	0	0	0	1	0	0	0	0	1	0	0	0	0
	VC/5	0	0	0	0	0	0	0	0	1	0	0	0	0	1	0	0	0	0	1	0	0	0	0	1	0	0	0	0	1	0	0	0	0	1	0	0	0	0	1	0	0	0	0	1	0	0	0	0
	VC/6	0	0	0	0	0	0	0	0	1	0	0	0	0	1	0	0	0	0	1	0	0	0	0	1	0	0	0	0	1	0	0	0	0	1	0	0	0	0	1	0	0	0	0	1	0	0	0	0
	VC/7	0	0	0	0	0	0	0	0	1	0	0	0	0	1	0	0	0	0	1	0	0	0	0	1	0	0	0	0	1	0	0	0	0	1	0	0	0	0	1	0	0	0	0	1	0	0	0	0
	VC/8	0	0	0	0	0	0	0	0	0	0	0	0	0	0	0	0	0	0	1	0	0	0	0	1	0	0	0	0	1	0	0	0	0	1	0	0	0	0	1	0	0	0	0	1	0	0	0	0
	VC/9	0	0	0	0	0	0	0	0	0	0	0	0	0	0	0	0	0	0	0	0	0	0	0	1	0	0	0	0	1	0	0	0	0	1	0	0	0	0	1	0	0	0	0	1	0	0	0	0
	VC/10	0	0	0	0	0	0	0	0	0	0	0	0	0	0	0	0	0	0	0	0	0	0	0	0	0	0	0	0	1	0	0	0	0	1	0	0	0	0	1	0	0	0	0	1	0	0	0	0
PTX 25	P25/1	0	0	0	0	0	0	0	0	1	0	0	0	0	1	0	0	0	0	1	0	0	0	0	1	0	0	0	0	1	0	0	0	0	1	0	0	0	0	1	0	0	0	0	1	0	0	0	0
	P25/2	0	0	0	0	0	0	0	0	1	0	0	0	0	1	0	0	0	0	1	0	0	0	0	1	0	0	0	0	1	0	0	0	0	1	0	0	0	0	1	0	0	0	0	1	0	0	0	0
	P25/3	0	0	0	0	0	0	0	0	1	0	0	0	0	1	0	0	0	0	1	0	0	0	0	1	0	0	0	0	1	0	0	0	0	1	0	0	0	0	1	0	0	0	0	1	0	0	0	0
	P25/4	0	0	0	0	0	0	0	0	1	0	0	0	0	1	0	0	0	0	1	0	0	0	0	1	0	0	0	0	1	0	0	0	0	1	0	0	0	0	1	0	0	0	0	1	0	0	0	0
	P25/5	0	0	0	0	0	0	0	0	1	0	0	0	0	1	0	0	0	0	1	0	0	0	0	1	0	0	0	0	1	0	0	0	0	1	0	0	0	0	1	0	0	0	0	1	0	0	0	0
	P25/6	0	0	0	0	0	0	0	0	1	0	0	0	0	1	0	0	0	0	1	0	0	0	0	1	0	0	0	0	1	0	0	0	0	1	0	0	0	0	1	0	0	0	0	1	0	0	0	0
	P25/7	0	0	0	0	0	0	0	0	1	0	0	0	0	1	0	0	0	0	1	0	0	0	0	1	0	0	0	0	1	0	0	0	0	1	0	0	0	0	1	0	0	0	0	1	0	0	0	0
	P25/8	0	0	0	0	0	0	0	0	1	0	0	0	0	1	0	0	0	0	1	0	0	0	0	1	0	0	0	0	1	0	0	0	0	1	0	0	0	0	1	0	0	0	0	1	0	0	0	0
	P25/9	0	0	0	0	0	0	0	0	0	0	0	0	0	1	0	0	0	0	1	0	0	0	0	1	0	0	0	0	1	0	0	0	0	1	0	0	0	0	1	0	0	0	0	1	0	0	0	0
	P25/10	0	0	0	0	0	0	0	0	0	0	0	0	0	0	0	0	0	0	1	0	0	0	0	1	0	0	0	0	1	0	0	0	0	1	0	0	0	0	1	0	0	0	0	1	0	0	0	0
PTX 25 + ARA100	P25ARA100/1	0	0	0	0	0	0	0	0	0	0	0	0	0	1	0	0	0	0	1	0	0	0	0	1	0	0	0	0	1	0	0	0	0	1	0	0	0	0	1	0	0	0	0	1	0	0	0	0
	P25ARA100/2	0	0	0	0	0	0	0	0	0	0	0	0	0	0	0	0	0	0	0	0	0	0	0	0	0	0	0	0	0	0	0	0	0	0	0	0	0	0	1	0	0	0	0	1	0	0	0	0
	P25ARA100/3	0	0	0	0	0	0	0	0	0	0	0	0	0	0	0	0	0	0	0	0	0	0	0	0	0	0	0	0	0	0	0	0	0	0	0	0	0	0	0	0	0	0	0	1	0	0	0	0
	P25ARA100/4	0	0	0	0	0	0	0	0	0	0	0	0	0	0	0	0	0	0	0	0	0	0	0	0	0	0	0	0	0	0	0	0	0	0	0	0	0	0	0	0	0	0	0	0	0	0	0	0
	P25ARA100/5	0	0	0	0	0	0	0	0	0	0	0	0	0	0	0	0	0	0	0	0	0	0	0	0	0	0	0	0	0	0	0	0	0	0	0	0	0	0	0	0	0	0	0	0	0	0	0	0
	P25ARA100/6	0	0	0	0	0	0	0	0	0	0	0	0	0	0	0	0	0	0	0	0	0	0	0	0	0	0	0	0	0	0	0	0	0	0	0	0	0	0	0	0	0	0	0	0	0	0	0	0
	P25ARA100/7	0	0	0	0	0	0	0	0	0	0	0	0	0	0	0	0	0	0	0	0	0	0	0	0	0	0	0	0	0	0	0	0	0	0	0	0	0	0	0	0	0	0	0	0	0	0	0	0
	P25ARA100/8	0	0	0	0	0	0	0	0	0	0	0	0	0	0	0	0	0	0	0	0	0	0	0	0	0	0	0	0	0	0	0	0	0	0	0	0	0	0	0	0	0	0	0	0	0	0	0	0
	P25ARA100/9	0	0	0	0	0	0	0	0	0	0	0	0	0	0	0	0	0	0	0	0	0	0	0	0	0	0	0	0	0	0	0	0	0	0	0	0	0	0	0	0	0	0	0	0	0	0	0	0
	P25ARA100/10	0	0	0	0	0	0	0	0	0	0	0	0	0	0	0	0	0	0	0	0	0	0	0	0	0	0	0	0	0	0	0	0	0	0	0	0	0	0	0	0	0	0	0	0	0	0	0	0
PTX 25 + ARH100	P25ARH100/1	0	0	0	0	0	0	0	1	0	0	0	0	0	1	0	0	0	0	1	0	0	0	0	1	0	0	0	0	1	0	0	0	0	1	0	0	0	0	1	0	0	0	0	1	0	0	0	0
	P25ARH100/2	0	0	0	0	0	0	0	0	0	0	0	0	0	0	0	0	0	0	0	0	0	0	0	0	0	0	0	0	0	0	0	0	0	0	0	0	0	0	0	0	0	0	0	1	0	0	0	0
	P25ARH100/3	0	0	0	0	0	0	0	0	0	0	0	0	0	0	0	0	0	0	0	0	0	0	0	0	0	0	0	0	0	0	0	0	0	0	0	0	0	0	0	0	0	0	0	0	0	0	0	0
	P25ARH100/4	0	0	0	0	0	0	0	0	0	0	0	0	0	0	0	0	0	0	0	0	0	0	0	0	0	0	0	0	0	0	0	0	0	0	0	0	0	0	0	0	0	0	0	0	0	0	0	0
	P25ARH100/5	0	0	0	0	0	0	0	0	0	0	0	0	0	0	0	0	0	0	0	0	0	0	0	0	0	0	0	0	0	0	0	0	0	0	0	0	0	0	0	0	0	0	0	0	0	0	0	0
	P25ARH100/6	0	0	0	0	0	0	0	0	0	0	0	0	0	0	0	0	0	0	0	0	0	0	0	0	0	0	0	0	0	0	0	0	0	0	0	0	0	0	0	0	0	0	0	0	0	0	0	0
	P25ARH100/7	0	0	0	0	0	0	0	0	0	0	0	0	0	0	0	0	0	0	0	0	0	0	0	0	0	0	0	0	0	0	0	0	0	0	0	0	0	0	0	0	0	0	0	0	0	0	0	0
	P25ARH100/8	0	0	0	0	0	0	0	0	0	0	0	0	0	0	0	0	0	0	0	0	0	0	0	0	0	0	0	0	0	0	0	0	0	0	0	0	0	0	0	0	0	0	0	0	0	0	0	0
	P25ARH100/9	0	0	0	0	0	0	0	0	0	0	0	0	0	0	0	0	0	0	0	0	0	0	0	0	0	0	0	0	0	0	0	0	0	0	0	0	0	0	0	0	0	0	0	0	0	0	0	0
	P25ARH100/10	0	0	0	0	0	0	0	0	0	0	0	0	0	0	0	0	0	0	0	0	0	0	0	0	0	0	0	0	0	0	0	0	0	0	0	0	0	0	0	0	0	0	0	0	0	0	0	0
PTX 25 + WSA100	P25WSA100/1	0	0	0	0	0	0	0	0	0	0	0	0	0	0	0	0	0	0	1	0	0	0	0	1	0	0	0	0	1	0	0	0	0	1	0	0	0	0	1	0	0	0	0	1	0	0	0	0
	P25WSA100/2	0	0	0	0	0	0	0	0	0	0	0	0	0	0	0	0	0	0	0	0	0	0	0	0	0	0	0	0	0	0	0	0	0	0	0	0	0	0	0	0	0	0	0	1	0	0	0	0
	P25WSA100/3	0	0	0	0	0	0	0	0	0	0	0	0	0	0	0	0	0	0	0	0	0	0	0	0	0	0	0	0	0	0	0	0	0	0	0	0	0	0	0	0	0	0	0	0	0	0	0	0
	P25WSA100/4	0	0	0	0	0	0	0	0	0	0	0	0	0	0	0	0	0	0	0	0	0	0	0	0	0	0	0	0	0	0	0	0	0	0	0	0	0	0	0	0	0	0	0	0	0	0	0	0
	P25WSA100/5	0	0	0	0	0	0	0	0	0	0	0	0	0	0	0	0	0	0	0	0	0	0	0	0	0	0	0	0	0	0	0	0	0	0	0	0	0	0	0	0	0	0	0	0	0	0	0	0
	P25WSA100/6	0	0	0	0	0	0	0	0	0	0	0	0	0	0	0	0	0	0	0	0	0	0	0	0	0	0	0	0	0	0	0	0	0	0	0	0	0	0	0	0	0	0	0	0	0	0	0	0
	P25WSA100/7	0	0	0	0	0	0	0	0	0	0	0	0	0	0	0	0	0	0	0	0	0	0	0	0	0	0	0	0	0	0	0	0	0	0	0	0	0	0	0	0	0	0	0	0	0	0	0	0
	P25WSA100/8	0	0	0	0	0	0	0	0	0	0	0	0	0	0	0	0	0	0	0	0	0	0	0	0	0	0	0	0	0	0	0	0	0	0	0	0	0	0	0	0	0	0	0	0	0	0	0	0
	P25WSA100/9	0	0	0	0	0	0	0	0	0	0	0	0	0	0	0	0	0	0	0	0	0	0	0	0	0	0	0	0	0	0	0	0	0	0	0	0	0	0	0	0	0	0	0	0	0	0	0	0
	P25WSA100/10	0	0	0	0	0	0	0	0	0	0	0	0	0	0	0	0	0	0	0	0	0	0	0	0	0	0	0	0	0	0	0	0	0	0	0	0	0	0	0	0	0	0	0	0	0	0	0	0
PTX 25 + WSH100	P25WSH100/1	0	0	0	0	0	0	0	0	0	0	0	0	0	1	0	0	0	0	1	0	0	0	0	1	0	0	0	0	1	0	0	0	0	1	0	0	0	0	1	0	0	0	0	1	0	0	0	0
	P25WSH100/2	0	0	0	0	0	0	0	0	0	0	0	0	0	0	0	0	0	0	0	0	0	0	0	0	0	0	0	0	0	0	0	0	0	0	0	0	0	0	0	0	0	0	0	1	0	0	0	0
	P25WSH100/3	0	0	0	0	0	0	0	0	0	0	0	0	0	0	0	0	0	0	0	0	0	0	0	0	0	0	0	0	0	0	0	0	0	0	0	0	0	0	0	0	0	0	0	1	0	0	0	0
	P25WSH100/4	0	0	0	0	0	0	0	0	0	0	0	0	0	0	0	0	0	0	0	0	0	0	0	0	0	0	0	0	0	0	0	0	0	0	0	0	0	0	0	0	0	0	0	0	0	0	0	0
	P25WSH100/5	0	0	0	0	0	0	0	0	0	0	0	0	0	0	0	0	0	0	0	0	0	0	0	0	0	0	0	0	0	0	0	0	0	0	0	0	0	0	0	0	0	0	0	0	0	0	0	0
	P25WSH100/6	0	0	0	0	0	0	0	0	0	0	0	0	0	0	0	0	0	0	0	0	0	0	0	0	0	0	0	0	0	0	0	0	0	0	0	0	0	0	0	0	0	0	0	0	0	0	0	0
	P25WSH100/7	0	0	0	0	0	0	0	0	0	0	0	0	0	0	0	0	0	0	0	0	0	0	0	0	0	0	0	0	0	0	0	0	0	0	0	0	0	0	0	0	0	0	0	0	0	0	0	0
	P25WSH100/8	0	0	0	0	0	0	0	0	0	0	0	0	0	0	0	0	0	0	0	0	0	0	0	0	0	0	0	0	0	0	0	0	0	0	0	0	0	0	0	0	0	0	0	0	0	0	0	0
	P25WSH100/9	0	0	0	0	0	0	0	0	0	0	0	0	0	0	0	0	0	0	0	0	0	0	0	0	0	0	0	0	0	0	0	0	0	0	0	0	0	0	0	0	0	0	0	0	0	0	0	0
	P25WSH100/10	0	0	0	0	0	0	0	0	0	0	0	0	0	0	0	0	0	0	0	0	0	0	0	0	0	0	0	0	0	0	0	0	0	0	0	0	0	0	0	0	0	0	0	0	0	0	0	0
[truncated: 57 more columns]

## Sheet: Sheet 3- Total Morbidity Score
MORBIDITY SCORE	Expt. Days	0	1	2	3	4	5	6	7	8	9	10	11	12	13	14	15	16	17	18	19	20
Dosage Regimen and Experimental Design		ARA/ARH/WSA/WSH
																		PTX				B
Groups	Animal Code	Sum of Morbidity Scores of All Parametes
Vehicle Control	VC/1	0	1	1	1	1	1	1	1	1	1	1	1	1	1	1	1	1	1	1	1	1
	VC/2	0	1	1	1	1	1	1	1	1	1	1	1	1	1	1	1	1	1	1	1	1
	VC/3	0	1	1	1	1	1	1	1	1	1	1	1	1	1	1	1	1	1	1	1	1
	VC/4	0	1	1	1	1	1	1	1	1	1	1	1	1	1	1	1	1	1	1	1	1
	VC/5	0	1	1	1	1	1	1	1	1	1	1	1	1	1	1	1	1	1	1	1	1
	VC/6	0	1	1	1	1	1	1	1	1	1	1	1	1	1	1	1	1	1	1	1	1
	VC/7	0	1	1	1	1	1	1	1	1	1	1	1	1	1	1	1	1	1	1	1	1
	VC/8	0	0	0	1	1	1	1	1	1	1	1	1	1	1	1	1	1	1	1	1	1
	VC/9	0	0	0	0	1	1	1	1	1	1	1	1	1	1	1	1	1	1	1	1	1
	VC/10	0	0	0	0	0	1	1	1	1	1	1	1	1	1	1	1	1	1	1	1	1
PTX 25	P25/1	0	1	1	1	1	1	1	1	1	1	1	1	1	1	1	1	1	6	7	7	7
	P25/2	0	1	1	1	1	1	1	1	1	1	1	1	1	1	1	1	1	6	7	7	7
	P25/3	0	1	1	1	1	1	1	1	1	1	1	1	1	1	1	1	1	6	7	7	7
	P25/4	0	1	1	1	1	1	1	1	1	1	1	1	1	1	1	1	1	6	7	7	7
	P25/5	0	1	1	1	1	1	1	1	1	1	1	1	1	1	1	1	1	6	7	7	7
	P25/6	0	1	1	1	1	1	1	1	1	1	1	1	1	1	1	1	1	6	7	7	7
	P25/7	0	1	1	1	1	1	1	1	1	1	1	1	1	1	1	1	1	6	7	8
	P25/8	0	1	1	1	1	1	1	1	1	1	1	1	1	1	1	1	1	4	7	8
	P25/9	0	0	1	1	1	1	1	1	1	1	1	1	1	1	1	1	1	2	7	9
	P25/10	0	0	0	1	1	1	1	1	1	1	1	1	1	1	1	1	1	5	9
PTX 25 + ARA100	P25ARA100/1	0	0	1	1	1	1	1	1	1	1	1	1	1	1	1	1	1	2	4	5	5
	P25ARA100/2	0	0	0	0	0	0	0	1	1	1	1	1	1	1	1	1	1	2	4	6	6
	P25ARA100/3	0	0	0	0	0	0	0	0	1	1	1	1	1	1	1	1	1	2	4	5	5
	P25ARA100/4	0	0	0	0	0	0	0	0	0	1	1	1	1	1	1	1	1	2	4	5	5
	P25ARA100/5	0	0	0	0	0	0	0	0	0	0	1	1	1	1	1	1	1	1	4	5	5
	P25ARA100/6	0	0	0	0	0	0	0	0	0	0	1	1	1	1	1	1	1	1	4	4	5
	P25ARA100/7	0	0	0	0	0	0	0	0	0	0	1	1	1	1	1	1	1	1	4	4	5
	P25ARA100/8	0	0	0	0	0	0	0	0	0	0	1	1	1	1	1	1	1	1	3	4	5
	P25ARA100/9	0	0	0	0	0	0	0	0	0	0	1	1	1	1	1	1	1	1	2	3	5
	P25ARA100/10	0	0	0	0	0	0	0	0	0	0	1	1	1	1	1	1	1	1	3	7
PTX 25 + ARH100	P25ARH100/1	0	1	1	1	1	1	1	1	1	1	1	1	1	1	1	1	1	2	4	5	5
	P25ARH100/2	0	0	0	0	0	0	0	0	1	1	1	1	1	1	1	1	1	2	4	5	5
	P25ARH100/3	0	0	0	0	0	0	0	0	0	1	1	1	1	1	1	1	1	2	4	6	7
	P25ARH100/4	0	0	0	0	0	0	0	0	0	1	1	1	1	1	1	1	1	2	4	5	5
	P25ARH100/5	0	0	0	0	0	0	0	0	0	1	1	1	1	1	1	1	1	2	4	5	5
	P25ARH100/6	0	0	0	0	0	0	0	0	0	0	1	1	1	1	1	1	1	1	4	6	6
	P25ARH100/7	0	0	0	0	0	0	0	0	0	0	1	1	1	1	1	1	1	1	4	5	5
	P25ARH100/8	0	0	0	0	0	0	0	0	0	0	1	1	1	1	1	1	1	1	4	5	5
	P25ARH100/9	0	0	0	0	0	0	0	0	0	0	1	1	1	1	1	1	1	1	3	5	5
	P25ARH100/10	0	0	0	0	0	0	0	0	0	0	1	1	1	1	1	1	1	1	2	4	4
PTX 25 + WSA100	P25WSA100/1	0	0	0	1	1	1	1	1	1	1	1	1	1	1	1	1	1	2	4	5	5
	P25WSA100/2	0	0	0	0	0	0	0	0	1	1	1	1	1	1	1	1	1	2	4	5	6
	P25WSA100/3	0	0	0	0	0	0	0	0	0	1	1	1	1	1	1	1	1	2	4	5	5
	P25WSA100/4	0	0	0	0	0	0	0	0	0	0	1	1	1	1	1	1	1	1	4	5	5
	P25WSA100/5	0	0	0	0	0	0	0	0	0	0	1	1	1	1	1	1	1	1	4	5	5
	P25WSA100/6	0	0	0	0	0	0	0	0	0	0	1	1	1	1	1	1	1	1	4	4	5
	P25WSA100/7	0	0	0	0	0	0	0	0	0	0	1	1	1	1	1	1	1	1	4	4	5
	P25WSA100/8	0	0	0	0	0	0	0	0	0	0	0	1	1	1	1	1	1	1	2	4	5
	P25WSA100/9	0	0	0	0	0	0	0	0	0	0	0	1	1	1	1	1	1	1	1	3	5
	P25WSA100/10	0	0	0	0	0	0	0	0	0	0	0	0	1	1	1	1	1	1	2	5	5
PTX 25 + WSH100	P25WSH100/1	0	0	1	1	1	1	1	1	1	1	1	1	1	1	1	1	1	2	4	5	5
	P25WSH100/2	0	0	0	0	0	0	0	0	1	1	1	1	1	1	1	1	1	2	4	5	5
	P25WSH100/3	0	0	0	0	0	0	0	0	1	1	1	1	1	1	1	1	1	2	4	6	7
	P25WSH100/4	0	0	0	0	0	0	0	0	0	1	1	1	1	1	1	1	1	2	4	5	5
	P25WSH100/5	0	0	0	0	0	0	0	0	0	0	1	1	1	1	1	1	1	1	4	5	5
	P25WSH100/6	0	0	0	0	0	0	0	0	0	0	1	1	1	1	1	1	1	1	4	6	6
	P25WSH100/7	0	0	0	0	0	0	0	0	0	0	1	1	1	1	1	1	1	1	4	5	5
	P25WSH100/8	0	0	0	0	0	0	0	0	0	0	1	1	1	1	1	1	1	1	4	5	5
	P25WSH100/9	0	0	0	0	0	0	0	0	0	0	0	1	1	1	1	1	1	1	3	5	5
	P25WSH100/10	0	0	0	0	0	0	0	0	0	0	0	1	1	1	1	1	1	1	2	3	5

## Sheet: Sheet 4- Mean ± SD of TMS
Dosage Regimen and Experimental Design		ARA/ARH/WSA/WSH																					ARA/ARH/WSA/WSH
																		PTX				B																	PTX				B
Days		0	1	2	3	4	5	6	7	8	9	10	11	12	13	14	15	16	17	18	19	20	0	1	2	3	4	5	6	7	8	9	10	11	12	13	14	15	16	17	18	19	20
VC		0	0.7	0.7	0.8	0.9	1	1	1	1	1	1	1	1	1	1	1	1	1	1	1	1	0	0.483046	0.483046	0.421637	0.316228	0	0	0	0	0	0	0	0	0	0	0	0	0	0	0	0
PTX 25		0	0.8	0.9	1	1	1	1	1	1	1	1	1	1	1	1	1	1	5.3	7.2	7.44444	7	0	0.421637	0.316228	0	0	0	0	0	0	0	0	0	0	0	0	0	0	1.33749	0.632456	0.726483	0
PTX 25 + ARA100		0	0	0.1	0.1	0.1	0.1	0.1	0.2	0.3	0.4	1	1	1	1	1	1	1	1.4	3.6	4.8	5.11111	0	0	0.316228	0.316228	0.316228	0.316228	0.316228	0.421637	0.483046	0.516398	0	0	0	0	0	0	0	0.516398	0.699206	1.13529	0.333333
PTX 25 + ARH100		0	0.1	0.1	0.1	0.1	0.1	0.1	0.1	0.2	0.5	1	1	1	1	1	1	1	1.5	3.7	5.1	5.2	0	0.316228	0.316228	0.316228	0.316228	0.316228	0.316228	0.316228	0.421637	0.527046	0	0	0	0	0	0	0	0.527046	0.674949	0.567646	0.788811
PTX 25 + WSA100		0	0	0	0.1	0.1	0.1	0.1	0.1	0.2	0.3	0.7	0.9	1	1	1	1	1	1.3	3.3	4.5	5.1	0	0	0	0.316228	0.316228	0.316228	0.316228	0.316228	0.421637	0.483046	0.483046	0.316228	0	0	0	0	0	0.483046	1.1595	0.707107	0.316228
PTX 25 + WSH100		0	0	0.1	0.1	0.1	0.1	0.1	0.1	0.3	0.4	0.8	1	1	1	1	1	1	1.4	3.7	5	5.3	0	0	0.316228	0.316228	0.316228	0.316228	0.316228	0.316228	0.483046	0.516398	0.421637	0	0	0	0	0	0	0.516398	0.674949	0.816497	0.674949
Groups		Mean																					Standard Deviation
